# Supplementary material for: Effect of Test Portion Mass on Vitamin A Testing in Animal Feed Materials
Source: J AOAC Int. 2021 Dec 11;105(1):288–98. doi: 10.1093/jaoacint/qsab158 (PMC8824796; doi:10.1093/jaoacint/qsab158)
Supplement: qsab158_Supplementary_Data [file qsab158_supplementary_data.zip]

Archive with 1 entries (1 files):
- aoac-21-0280-File006.pptx
